# Supplementary material for: CyTOF analysis of immune characteristics in cSLE: belimumab treatment and refractory cases
Source: Front Immunol. 2026 Feb 2;17:1699104. doi: 10.3389/fimmu.2026.1699104 (PMC12907313; doi:10.3389/fimmu.2026.1699104)
Supplement: Supplementary file 3 [file DataSheet1.xlsx]

## Sheet: cell subsets
	PBMC				T cell
	Cell Subset	Marker Combination			Cell Subset	Marker Combination
	CD4+T	CD3+CD4+			CD4+Tna	CD4+CCR7+CD45RA+
	CD8+T	CD3+CD8+			CD4+Tem	CD4+CCR7-CD45RA-
	NK	CD56+CD3-			CD4+Tcm	CD4+CCR7+CD45RA-
	γδT	CD3+TCRgd+			CD4+Tact	CD4+CD107a+HLA-DRhi CD38hi
	B cells	CD19+HLA-DRhi			Th1	CD4+T-bet+
	Plasmablasts	CD3-CD56-CD14-CD19low CD20-CD38+IgD-CD138-			Treg	CD4+CD25+CD127low
	pDC	CD123+HLA-DRhi			CD8+Tna	CD8+CCR7+CD45RA+
	Basophils	CD123+HLA-DR-CD11b+			CD8+Tem	CD8+CCR7-CD45RA-
	cDC	CD3-CD56-CD14-/low CD11c+HLA-DRhi			CD8+Tcm	CD8+CCR7+CD45RA-
	Monocytes	CD14+CD11b+			CD8+Teff	CD8+CCR7-CD45RA+
					DNT	CD4-CD8-
					NKT	CD3+CD56+
					γδT	CD3+TCRgd+
	NK cells and Myeloid cells				B cells
	Cell Subset	Marker Combination			Cell Subset	Marker Combination
	NK	CD14-CD56+			Switched memory	CD19+CD38-IgD-CD27+
	cDCs	CD11chi HLA-DRhi			Plasma	CD19lowCD138+CD38+
	pDCs	CD14-CD123+HLA-DRhi			Immature	CD19+CD21-CD24-CD38+CD27-
	Classical-Mono	CD14+CD16low/-CD11b+			Naïve B	CD19+IgD+CD27-CD38low/-
	Non-classical-Mono	CD14low/-CD16+CD11b+			Transitional 2	CD19+CD20+CD24+CD38hi CD27-
	Basophils	CD123+HLA-DR-CD11b+			Unswitched memory	CD19+IgD+CD27+CD24+CD38low/-
